# Supplementary material for: NLRP3 inflammasome regulates astrocyte transformation in brain injury induced by chronic intermittent hypoxia
Source: BMC Neurosci. 2022 Nov 27;23:70. doi: 10.1186/s12868-022-00756-2 (PMC9703760; doi:10.1186/s12868-022-00756-2)
Supplement: Supplementary file 6 — Additional file 6: Table S1. The primer sequences uesd in RT-qPCR. [file 12868_2022_756_MOESM6_ESM.xlsx]

## Sheet: Sheet1
Table S1 The primer sequences uesd in RT-qPCR
Gene Tagret	Primer Sequence
GFAP	F-AAATTGCTGGAGGGCGAAGA
	R-CCGCATCTCCACCGTCTTTA
S100a10	F-GACCAGTGCCGAGATGGAAA
	R-GACGCATCAAGGTGTGGGTA
C3d	F-TGTTGATCCATACAACCCAGCA
	R-TGTTGTGCCTGGATATAAAGACTGA
β-actin	F-AGATCCTGACCGAGCGTGGC
	R-CCAGGGAGGAAGAGGATGCG
